# Supplementary material for: Design, Synthesis and Antiviral Evaluation of Pyrido[1,2-c]pyrimidin-1-one Derivatives Against Porcine Epidemic Diarrhea Virus (PEDV)
Source: Molecules. 2026 Apr 29;31(9):1480. doi: 10.3390/molecules31091480 (PMC13165446; doi:10.3390/molecules31091480)
Supplement: Supplementary file 1 [file molecules-31-01480-s001.zip]

Archive with 1 entries (1 files):
- molecules-4249720-supplementary.pdf
